# Supplementary material for: Lower-Limb Phase Angle and Muscle Mass Ratio Are Associated with Slow Timed Up and Go Performance in Community-Dwelling Japanese Adults
Source: J Clin Med. 2026 Jun 5;15(11):4388. doi: 10.3390/jcm15114388 (PMC13258569; doi:10.3390/jcm15114388)
Supplement: Supplementary file 1 [file jcm-15-04388-s001.zip]

Archive with 1 entries (1 files):
- jcm-4313656-supplementary.pdf
